# Supplementary material for: Genetic Architecture of Local Adaptation in Lunar and Diurnal Emergence Times of the Marine Midge Clunio marinus (Chironomidae, Diptera)
Source: PLoS One. 2012 Feb 22;7(2):e32092. doi: 10.1371/journal.pone.0032092 (PMC3285202; doi:10.1371/journal.pone.0032092)
Supplement: Dataset S1 — Mapmaker input file for male informative marker groups. (TXT) [file pone.0032092.s010.txt]

data type f2 backcross
54 189 0 symbols B=A A=H 0=-

*CTACT242  ABABBBBBBAABABABBB0AAABBBAABBABAABBBABBABAAABBBBBBAAB0
*AGGCG195  ABABBBBBBAABABABABBAAABBBAABBABAABBBABBABAAABBB0BBAAB0
*TACGC152  ABABBBBB0AA0ABABA0BAAAABBAABBABAABBBABBABAAABBBBBBAA0A
*TCCGC156  ABABBBBBBAA0ABABABBAAAABBAABBABAABBB0BBABAAABBBBBBAA0A
*CTTAC46  ABABBBBBBAABABABABBAAAABBAABBABAABBBABBA00000000000000
*TTACA214  ABABBBBBBAABABABABBAAAABBAABBABAABBBABBABAAABBBBBBAABA
*TTAAC277  ABABBBBBBAABABABABBAAAABBAABBABAABBBABBABAAABBBBBBAABA
*MS15  ABA0BBBBBAAB0B0BABBAA0ABBA0BBABA0BBBABBABAAAB0BBBB0ABA
*ACTCT106  ABABB0BBBAABABABABBAAAABBAABBABAABBBA0BABAAABBBBBBAABA
*ATGTA182  ABABBBBBBAABABABABBAAAABBAABBABAABBBABBABAAABBBBB0AABA
*TAGTA175  ABABBBBBBAABABABABBAAAABBAABBABAABBBABBABAAABBBBBBAABA
*AACGA156  ABABBBBBBAABABABABBAAAABBAABBABAABBBABBABAAABBBBBBAABA
*ACACT298  ABABBBBBBAABABABABBAAAABBAABBABAABBBABBABAAABBBBBBAABA
*TTATG573  ABABBBBBBAABABABABBAAAABBAABBABAABBBABBABAAABBBBBBAABA
*AAATG311  ABABBBBBBAABABABABBAAAABBAABBABAABBBABBABAAABBBBBBAABA
*TGACA189  ABABBBBBBAABABABABBAAAABBAABBABAABBBABBABAAABB0BBBA0BA
*AGACA270  ABABBBBBBAABABABABBAAAABBAABBABAABBBABBABAAABBBBBB0ABA
*GGAAC362  ABABBBBBBAABABABABBAAAABBAABBABAABBBABBABAAABBBBBBAABA
*TAACT235  ABABB0BBBAABABABABBAAAABBAABBABAABBBABBABAAABBBBBBA0BA
*AACGA309  ABABBBBBBAABABABABBAAAABBAABBABAABBBABBABAAABBBBBBAABA
*TGATG356  ABABBBBBBAABABABABBAAAABBAABBABAABBBABBABAAABBBBBBAABB
*CTACT209  ABAB0BABBAABABABABBAAAABBAABBABAABBBBBBABAAABBBBBBAAB0
*GGATG96  ABABBBABBAABBBABABBAAAABBAABBABAABBBBBBABAAABBBBBBAABB
*GTACT217  ABABB00BB0ABBBABABB0AAABBAABBABAABBBBBB0B0AABBBBBBAABB
*L10SN140  ABABBBABBAABBBABABBAAAABBAABBABAABBBBBBABAAABBBB0BAABB
*MS30  ABABBBABBAABBBABABBAAAABBAABBABAABBBBBBABAAABBBBBBAABB
*cOp2F290  ABABBBABBAABBBABABBAAAABBAABBABAABBBBBBABAAABBBBBBAABB
*AAAGG55  ABABBBABBAABBBABABBAAAABBAABBABAABBBBBBABAAA0BBBBBA0BB
*ATTAC158  ABABBBABBAABBBABABBAAAABBAABBABAABBBBBBABAAABBBBB0AABB
*AAAGG228  ABABBBABBAABBBABABBAAAABBAABBABAABBBBBBABAAABBBBBBAABB
*ATACG179  ABABBBABB0ABBBABABBAAAABBAABBABAABBBBBBABAAABBBBBBAABB
*GACGC287  ABABBBABBAABBBABABBAAAABBAABBABAABBBBBBABAAABBBBBBAABB
*ACCAT80  ABABBBABBAABBBABABBAAAABBAABBABAABBBBBBABAAABBBBBBAABB
*ATATG199  ABABBBABBAABBBABABBAAAABBAABBABAABBBBBBABAAABBBBBBAABB
*AGAAC145  ABABBBABBAABBBABABBAAAABBAABBABAABBBBBBABAAABBBBBBAABB
*CAACT167  ABA0BBABBAABBBABABAAAAABBAABBABAABBBBBBABAAABBBBBBAABB
*TTACA192  ABABBBABBAABBBABABAAAAABBAABBABAAB0BBBBABAAABBBBBBAABB
*AGAAC83  ABABBBABBAABBBABABAAAAABBAABBABAABBBBBBABAAABBBBBBAABB
*GTAAC179  ABABBBABBAABBBBBABAAAAABBAABBABAABBBBBBABAAABBBBBBAABB
*ATAAG139  ABABBBABB0ABBBBBABAAAAABBAABBABAABBBBBBABAAABBBBBBAAB0
*ACCAT66  ABABBBABBAABBBBBABAAAAABBAABBABAABBBBBBABAAABBBBBBAABB
*GAATG228  ABABB0ABBAABBBBBABAAAAABBAABBABAABBBBBBABAAABBBBBBAABB
*AGCAT279  A0ABBBABBAABBBBBABAAAAAB0AABBA0AABBB0BBABAAABBBBBBAABB
*GGACG105  ABABBBABBAABBBBBABAAAAABBAABBABAABBB0BBABAAAABBBBBAABB
*GGACT98  ABABBBAABAABBBBBABAAAAABAAABBABAABBBBBBABAAAABBBBBAABB
*GCAAC145  ABABBBAABAABBBBBABAAAAABAAABBABAABBBBBBABAAAABBBBBAABB
*cOps1R3  ABABBBAABAABBBBBABAAAAABAAABBABAABBBBBBABAAAABBBBBAABB
*cOps1R3b  ABABBBAABAABBBBBABAAAAABAAABBABAABBBBBBABAAAABBBBBAABB
*ATGTA200  ABABBBAABAABBBBBABAAAAABAAABBABAABBBBBBABAAAABBBB0AABB
*GGACT171  ABABBBAABAABBBBBABAAAAABAAABBABAABBBBBBABAAAABBBBBAABB
*AGAAC280  ABABBBAABAABBBBBABAAAAABAAABBABAABBBBBBABAAAABBBBBAABB
*ACACA110  ABABBBAABAA0BBBBAB0AAAA0AAABBAB0ABBBBBBABAAAABBBBBAABB
*ATAAG148  ABABBBAAB0ABBBBBBBAAAAABAAABBBBAABBBBBBABAAAABBBBBAABB
*AGATG88  ABABBBAABAABBBBBBBAAAAABAAABBBBAABBBBBBABAAAABBBBBAABB
*ATACG149  ABABBBAAB0ABBBBBBBAAAAABAAABBBBAABBBBBBABAAAABBBBBAABB
*AGCAT350  ABABBBAABAABBBBBBBAAAAAAAAABBB0AABBB0BAABAAAABBBBBAABB
*ATGTA118  ABABBBAABAABBBBBBBAAAAAAAAABBBBAABBBBBAABAAAABBBB0AABB
*ATTAC141  ABABBBAABAABBBBBBBAAAAAAAAABBBBAABBBBBAABAAAABBBB0AABB
*TGACA211  ABABBBAAAAABBBBBBBAAAAAAAAABBBBAABBBBBAABAAAAB0BBBA0BB
*GTATG132  ABABBAAAAAABBBBBBBA0ABAAAAABBBBAABBB0BAABABAABBBABAABB
*GAACA139  ABABBAAAAAABBBBBBBAAABAAAAABBBAAABBBBBAABABAABBBABAABB
*ATTAC190  ABABBAAAAAABBBBBB0AAABAAAAABBBAAABBBBBAABABAABBBA0AABB
*GGATG270  ABABBAAAAAABBBBBBBAAABAAAAABBBAAABBBBBAABABAABBBABAABB
*ATATG295  ABABBAAAAAABBBBBBBAAABAAAAABBBAABBBBBBAABABAABBBABAABB
*ATAAC187  ABABBAAAAAABBBBBBBAAABAAAAABBBAABBBBBBAABABAABBBABAABB
*AAACT360  ABABBAAAAAABBBBBBBAAABAAAAABBBAABBBBBBAABABAABBBABA0BB
*TATAC182  ABABBAAAAAABBBBBBBAAABAAAAABBBAABBBBBBAABABAABBBABAABB
*ATATG296  ABABBAAAAAABBBBBBBAAABAAAAABBBAABBBBBBAABABAABBBABAABB
*TACGC240  ABABBAAAAAABBBBBBBAAAB0AAAABBBAABBBBBBAABABAABBBABAABB
*AAATG174  ABABBAAAAAABBBBBBBAAABAAAAABBBAABBBBBBABBABAABBBABAABB
*GTAAC209  ABABBAAAAAABBBBBBBAAABAAAAABBBAABBBBBBABBABAABBBABAABB
*GTAAC112  ABABBAAAAAABBBBBBBAAABAAAAABBBAABBBBBBABBABAABBBABAABB
*TTACT314  ABAABAAAAAABBBBBBBAAABAAAAABBB0ABBBB0BABBABAABBBABAABB
*AAACT180  ABBBBAAAABAABAAAAABAAABAABBABAAAABABAABBAAAAABBBABBABA
*GTAAC259  ABBBBAAAABAABAAAAABAAABAABBBBAAAABABAABBAAAAABBBABBABA
*AAATG272  ABBBBAAAABAABAAAAABBAABAABABBAAAABABAABBAAAAABBBABAABA
*GTACT278  ABBBBAAAABAABAAAAAB0AABAABABBAAAABABAABBAAAAABBBABAABA
*CTATG569  ABBBBAAAABAABAAAAABBAABAABABBAAAABABAABBAAAAABBBABAAB0
*TGAAC288  ABBBBAAAABAABAAAAABBAABAABABBAAAABABAABBAAAAAB0BABA0BA
*GGACA210  ABBBBAAAABAABAAAAABBAABAABABBAAAABABAABBAAAAABB0ABAABA
*AGATG106  ABBBBAAAABAABAAAA0B0AABAABABBA00ABABAABBAAAAA0BB0BAABA
*GAACC142  ABBBBABAABAABAAAAABBAABAABABBAAAABABAABBAAAAABBBABAABA
*ATACA160  ABBBBABAABAABAAAAAB0AABAABABBAAAABABAABBAAAAABBBABAABA
*ACACT260  ABABBABAABBABAAAAABBAABAABABBAAAABABAABBAAAAABBAABAABA
*AGACG114  A0A0BA0AABBABAAAAABBBABAABAB0AAAABABAABBAAAAABBAABAABA
*TTATG72  BBABBABAABBABAAAAABBBABAABABBAAAABABABBBABAAABBAABAABA
*TGAAC95  BBABBABAABBABAAAAABBBABABBABBAAAABABABBBABAAABBAABA0BA
*AGACA351  BBABBABAABBABAAAAABBBABABBABBAAAABABABBBABAAABBAABAABA
*MS23  BBABBABAABBABAAAAABBBABABBABBAAAABABABBBBBAAAABAAAAABA
*TTAAC326  BBABBABAABBABAAAAABBBABBBBABBAAAABABABBBBBAABABAAAAABA
*GTAAC145  BBABBABAABBABAAAAABBBABBBBABBAAAA0ABABBBBBAABABAAAAABA
*AGTCT142  BBABBABAABBABAAAAABBBABBBBABBAAAABABABBBBBAABAAAAAAABA
*CTATG356  BBABBABAABBABAAAAABBBABBBBABBAAAABABABBBBBAABAAAAAAABA
*TTATG354  BBABBABAABB0BAAAAABBBABBBBABBAAAABABABB0BBAABAAAAAAABA
*XACG355  BBABBABAABBABAAAAABBBABBBBABBAAAABA0ABBBBBAABAAAAAAABA
*TCAGA362  BBABBABAABBABAAABABBBABBBBABBAAAABABABBBBBAABAAAAA0ABA
*AGACA127  BBABBBBAABBABAAABABBBABBBBABBAAAABBBABBBBBAABAAAAAAABA
*TAACA310  BBABBBBAABBABAAABABBBABBBBABB0AAABBAABBBBBAABAAAAAAAAA
*TAAAC122  BBABBBBABBBABAAABABBBABBBBABB0AA0BBAABBBBBAABAAAAAAAAA
*ACAAC361  BBABBBBBBBB0BAAABA0BBBB0BBABBA00ABBAABBBBBAABAAAAAAAAA
*ACACT174  BBABBBBBBBBABAAABABBBBBBBBABBAAAABBAABBBBBAABAAAA0AAAA
*CTTAC291  BBABBBBBBBBABAAABABBBBBBBBABBAAAABBAABBBBBAABAAAAAAAAA
*TAATG113  BBABB0BBBBBABAAABABBBBBBBBABBAAAABBAABBBBBAABAAAAAA0AA
*AGATG198  BBABBBBBBBBABAAABABBBBBBBBABBA0AABBAABBBBBAABAAAAAAAAA
*TGACT170  BBABBBBBBBBABAAABABBBBBBBBABBABAABBAABBBBBAABAABAAAAAA
*TGACT174  BBABBBBBBBBABAAABABBBBBBBBABBABAABBAABBBBBAABAABAAAAAA
*CAATG340  BBABBBBBBBBABAAA00BBBBBBBBA0BAB0AB0A0BBBBBAABAAAAAAAA0
*XACG67  BBABBBBBBBBABAAABABBBBBBBBABBABBABBAABBBBBAABAAAAAAAAA
*ATACG240  B0ABBBBBB0BABAAABABBBBBBBBABBABBABBAABBBBBAABAAAAAAAAA
*GAAAC295  BBABBBBBBBBABAAABABBBBBBBBABBABBABBAABBBBBAABAAAAAAAAA
*Cry2f325  BBABBBBBB0BABAAABABBBBBBBAABBABBABBAABBBBBAABAAAAAAAAA
*GGAAC73  BBABBBBBBBBABAAABABBBBBBBAABBABBABBAABBBBBAABAAAAAAAAA
*CTGTA138  BBABBBBBBBBABAAABABBBBBBBAABBABBABBAABBBBBAABAAAAAAAAA
*ATAAG287  BBABBBBBB0BABAAA0ABBBBBBBAABBABBABBAABBBBBAABAAAAAAAAA
*GACGC387  BBABBBBBBBBABAAABABBBBBBBAABBABBABBAABBBBBAABAAAAAAAAA
*ATATG175  BBABBBBBBBBABAAABABBBBBBBAABBABBABBAABBBBBAABAAAAAAAAA
*AGAAG192  BBABBBBBBBBABAAABABBBBBBBAABBABBABBAABBBBBAABAAAAAAAAA
*AAATG227  BBABBBBBBBBABAAABABBBBBBBAABBABBABBAABBBBBAABAAAAAAAAA
*GAACA90  BBABBBBBBBBABAAABABBBBBBBAABBABBABBAABBBBBAABAAAAAAAAA
*TTACT248  BBABBB0BBBBABAAABABBBBBBBAABAABBABBAABBBBBAABAAAAAAAAA
*GAACT469  BBABB0BBBBBABAAABAB0BBBBBAABAABBABBAABBBBBAABAAAAAAAAA
*GGACA293  BBABBBBBBBBABAAABABBBBBBBAABAABBABBAABBBBBAABAAAAAAAAA
*TACAT146  BBABBBBBBBBABAAABABBBBBBBAABAABBABBAABBBBBAABAAAAAAAAA
*AACGA335  BBABBBBBBBBABAAABABBBBBBBAABAABBABBAABBBBBAABAAAAAAAAA
*GTACC86  BBABBBBBBBBABAAABABBBBBBBAABAABBABBA0BBBBBAABAA0AAAAAA
*CTTAC143  BBABBBBBBBBABAAABABBBBBBBAABAABBABBAABBBBBAABAAAAAAAAA
*ATTAC167  BBABBBBBBBBABAAABABBBBBBBAABAABBABBAABBBBBAABAAAA0AAAA
*ATAAC260  BBABBBBBBBBABAAABABBBBBBBAABAABBABBAABBBBBAABAAAAAAAAA
*TTACA104  BBABBBBBBBBABAAABABBBBBBBAABAABBABBAABBBBBAABAAAAAAAAA
*TGACC154  BBABBBBBBBBABAA0BABBBBBBBAABAABBABB0ABBBBBAABAAA0AAAAA
*TGACC241  BBABBBBBBBBABAA0BABBBBBBBAABAABBABB0ABBBBBAABAAA0AAAAA
*rOps2  BBABBBBBBBBABAAABABBBBBBBAABAABB0BBAABBBBBAABAAAAAAAAA
*AGACC115  BBABBBBBBBBABAAABABBBBBBBAABAABBABBAABBBBBAABAA0AAAAAA
*GCACA547  BBABBBBBBBBABAAABABBBBBBBAABAABBABBAABBBBBAABAAAAA0A0A
*ATACT119  BBABBBBBBBBABAAABABBBBBBBAABAABBABBAABBBBBBABAAAAAAAAA
*TGATG110  BBABBBBBBBBABAAABABBBBBBBAABAABBABBAABBBBBBABAABAAAAAA
*TGATG279  AAAAAAABBABABBBBABBAABBAAAABABBABAAABBBBAABAABBABABBBA
*TATAC266  AAAAAAABBABABBBBABBAABBAAAABABBABAAABBBBAABAABBABABBBB
*GAATG262  AAAAA0ABBABABBBBABBAABBAAAABABBABAAABBBBAABAABBABABBBB
*TGAAC234  AAAAAAABBABABBBBABBAABBAAAABABBABAAAB0BBAABAAB0ABAB0BB
*ATATG147  AAAAAAABBABABBBBABBAABBAAAABABBABAAABBBBAABAABBABABBBB
*ATACT240  AAAAAAABBABABBBBABBAABBAAAABABBABAAABBBBABBAABBABABBBB
*TATAC65  AAAAAAABBABABBBBABBAABBAAAABABBABAAABBBBABBAABBABABBBB
*ATGTA102  AAAAAAABBABABBBBABBAABBAAAABABBABAAABBBBABBAABBAB0BBBB
*ATTAC68  AAAAAAABBABABBBBABBAABBAAAABABBABAAABBBBABBAABBAB0BBBB
*AGTCT107  AAAAAAABBABABBBBABBAABBAAAABABBABAAABBBBABBAABBABABBBB
*AAAGG209  AAAAAAABBABABBBBABBAABBAAAABABBABAAABBBBABBAABBABABBBB
*ATGTA139  AAAAAAABBABABBBBABBAABBAAAABABBABAAABBBBABBAABBAB0BBBB
*TCAGA67  AAAAAAABBABABBBBABBAABBAAAABABBABAAABBBBABBAABBABABBBB
*TTACT216  AAAAAAABBAB0BBBBABBAABBAAAABABBABAAABBBBABBAABBABABBBB
*ATATG92  AAAAAAABBABABBBBABBAABBAAAABABBABAAABBBBABBAABBABABBBB
*GGACA111  AAAAAAABBABABBBBABBAABBAAAABABBABAAABBBBABBAABB0BABBBB
*ACAAC331  AAAAAAABBAB0BBBBABBAABB0AAABABB0BAAABBBBABBAABBABABBBB
*GGACA75  AAAAAAABBABABBBBABBAABBAAAABABBABAAABBBBA0BAABB0BABBBB
*Globin135  AAAAAAABBABABBBB0BBAABBAAAABABBABAAABBBBABBAABBABABBBB
*MS32  AAAAAA0BBABAB0BBABBA0BB00AABABBABAAABBBBABBAABBABABBBB
*MS7  AAAAAAABBABABBBBABBA0BBAAAABABBABAAABBBBABBAABBABABBBB
*GAACA293  AAAAAAABBABABBBBABBAABBAAAABABBABAAABBBBABBAABBABABBBB
*ACACA98  AAAAAAABBAB0BBBBAB0AABB0AAABABB0BAAABBBBABBAABBABABBBB
*ACATG134  AAAAAAABBABABBBBABBAABBAAAABABBABAAABBBBABBAABBABABBBB
*TAACT338  AAAAA0ABBABABBBBABBAABBAAAABABBABAAABBBBABBAABBABAB00B
*ACACA96  AAAAAAABBAB0BBBBAB0AABB0AAABABB0BAAABBBBABBAABBABABBBB
*ATATG188  AAAAAAABBABABBBBABBAABBAAAABABBABAAABBBBABBAABBABABBBB
*AAATG98  AAAAAAABBABABBBBABBAABBAAAABABBABAAABBBBABBAABBABABBBB
*GAACT238  AAAAAAABBABABBBBABBAABBAAAABABBABAAABBBBABBAABBABABBBB
*TAATG101  AAAAAAABBABABBBBABBAA0BAAAABABBABAAABBBBABBAABBABAB0BB
*GTATG151  AAAAAA0BBABABBBBABB0ABBAAAABABBABAAABBBBABBAABBABABBBB
*AGACC164  AAAAAAABBABABBBB0BBAAB0AAAAB0BBABAAABBBBABBAABB0BABBBB
*AGACC282  AAAAAAABBAB0BBBB0BBAAB0AAAAB0BBABAAABBBBABBAABB0BABBBB
*GTACT199  AAAAAAABBABABBBBABB0ABBAAAABABBABAAABBBBABBAABBABABBBB
*GTATG318  AAAAAAABB0BABBBBABB0ABBAAAABABBABAAABBBBABBAABBABABBBB
*TCAGA202  ABAAAAABBABABBBBABBAABBAAAABABBABAAABBBBAABAABBABABBBB
*ACCAT231  ABAAAAABBABABBBBABBAABBAAAABABBABAAABBBBAABAABBABABBBB
*GTACA137  ABAAAAABBABABBBBABBAABBAAAA0ABBABAAABBBBAABAABBABABBBB
*ACAAC295  ABAAAAABBBB0BBBABB0AABB0AAABABB0BAAABBBBAABABBBAAABBBB
*ACACT77  ABAAAAABBBBABBBABBBAABBBAAABABBABAAABBBBAABABBBAAABBBB
*AAACT197  ABAAAAABBBBABBBABBBAABBBAAABABBABAAABBBBAABABBBAAABBBB
*ATACT143  ABAAAAABBBBABBBABBBAABBBAAABABBABAAABBBBAABABBBA0ABBBB
*GTACT117  ABAAAAABBBBABBBABBB0ABBBAAABABBABAAABBBBAABABBBAAABBBB
*AGACA476  ABAAAAABBBBABBBABBBAABBBAAABABBABAAABBBBAABABBBAAA0BBB
*GCACA94  BBAAAAABBBBABBBABBBAABBBAAABABBABAAABBBBAABABBBAAABBBB
*TCAGA117  0000000000000000000AABBBAABAABBABAAAABBBAABABBBAAA0BBB
*ATATG315  BBAAAABBBBBABBBABBBBABBBAABAABBABAAAABBBAABABBBAAABBBB
*TAAAC109  BBAAAABABBBABBBABBBBABBBAABAA0AABAAAABBB0ABABBBAAABBBB
*ACACT186  BBBAAABABBBBBBBABBBBABBBAABAABAABAABABBBAABABBBBAAABBB
*ATACT546  BBBAAABABBBBBBBABBBBABBBAABAABAABAABABBBAABABBBBAAABBB
*GCAAC88  BBBAAABABBBBBBBABBBBABBBAABAABAABAABABBBAABABBBBAAABBB
*TACAT74  BBBAABBABBBBBBAABBBBAABBAABAABAABAABABBBAABABABBAAABBB
*AGCAT83  BBBAABBABBBBBBAABBBBAABBAABAABAABAABABBBAABABABBAAAABB
