# Supplementary material for: Genetic Architecture of Local Adaptation in Lunar and Diurnal Emergence Times of the Marine Midge Clunio marinus (Chironomidae, Diptera)
Source: PLoS One. 2012 Feb 22;7(2):e32092. doi: 10.1371/journal.pone.0032092 (PMC3285202; doi:10.1371/journal.pone.0032092)
Supplement: Dataset S2 — Mapmaker input file for female informative marker groups. (TXT) [file pone.0032092.s011.txt]

data type f2 backcross
54 162 0 symbols B=A A=H 0=-

*B9SNP300 BAAB0BBABBAABABBBBBAAAAAABAABAAAAAAAAABAAAABABAAAAAABA
*TCAGA276 BAABABBABBAABABBBBBAAA0AABAABAAAAAAAAABAAAABABA00A0AB0
*TTAAC282 BAABABBA0BAABABBBBBAAAAAABAABAAAAAAAAABAAAABABAAAAAABA
*AGTCT92 BAABABBABBAABABBBBBAAAAA0BAABA0AAAAA0ABAAAABABAAAAAABA
*GTACC73 BAABABBABBAA0ABBBBBAAAAAABAABAAAAAAA0ABAAAABABA0AAAABA
*GTACC147 BAABABBABBAABABBBBBAAAAAABAABAAAAAAA0ABAAAABABA0AAAABA
*ATACT230 BAABABBABBAABABBBBBAAAAAABAABAAAAAAAAABAAAABABAAAAAABA
*TTATG321 BAABABBABBAABABBBBBAAAAAABAABAAAAAAAAABAAAABABAAAAAABA
*AGAAC148 BAABABBABBAABABBBBBAAAAAABAABAAAAAAAAABAAAABABAAAAAABA
*TCAGA430 BBBBABBABBAABABBBBBAAAAAABAAAAAAAAAAAABAAAABAAAAAAAAAA
*TCAGA430 BBBBABBABBAABABBBBBAAAAAABAAAAAAAAAAAABAAAABAAAAAAAAAA
*cOps2FC BBBBABBABBAABABBBBBAAAAAAAAAAAAAAAAAAAAAAAABAAAAAAAAAA
*L10S295 BBBBABBABBAAB0BBBBBAAAAAAAAAAAAAAAAAAAAAAAABAAAAAAAAA0
*ATATG133 BBBBABBABBAABABBBBBAAAAAAAAAAAAAAAAAAAAAAAABAAAAAAAAAA
*AGACA186 BBBBBBBABBAABABBBBBAAAAAAAAAAAAAAAAAAAAAAAABAAAAAAAAAA
*ACATG607 BBBBBBBABBAABABBBBBAAAAAAAAAAAAAAAAAAAAAAAABAAAAAAAAAA
*GACGC150 BBBBBBBABBAABABBBBBAAAAAAAAAAAAAAAAAAAAAAAABAAAAAAAAAA
*CTACT447 BBBBBBBABBAABABBBBBAAAAAAAAAAAAAAAAAAAAAAAABAAAAAAAAAA
*ATTAC162 BBBBBBBABBAABABBBBBAAAAAAAAAAAAAAAAAAAAAAAABAAAAA0AAAA
*AAAGG301 BBBBBBBABBAABABBBBBAAAAAAAAAAAAAAAAAAAAAAAABAAAAAAAAAA
*ATATG115 BBBBBBBABBAABABBBBBAAAAAAAAAAAAAAAAAAAAAAAABAAAAAAAAAA
*GTACT245 BBBBBBBABBAABABBBBB0AAAAAAAAAAAAAAAAAAAAAAABAAAAAAAAAA
*ACATG85 BBBBBBBABBAABABBBBBAAAAAAAAAAAAAAAAAAAAAAAABAAAAAAAAAA
*TAATG258 BBBBBBBABBAABABBBBBAAAAAAAAAAAAAAAAAAAAAAAABAAAAAAA0AA
*TGAAC135 BBBBBBBBBBAABABBBBBAAAAAAAAAAAAAAAAAAAAAAAABAAAAAAA0AA
*CAATG273 BBBBBBBBBBABBBBBBBBAAAAAAAAAAAAAAAAAAAAAAAABAAAAAAAAAA
*GAACC76 BBBBBBBBBBABBBBBBBBAAAAAAAAAAAAAAAAA0AAAAAABAAAAAAAAAA
*ATAAC136 0BBBBBBBBBBBBBBBBBBAAAAAAAAAAAAAAAAAAAAAAAABAAAAAAAAAA
*GGAGG94 BBBBBBBBBBBBBBBBBBBAAAAAAAAAAAAAAAAAAAAAAAABAAAAAAAAAA
*AACGA115 BBBBBBBBBBBBBBBBBBBAAAAAAAAAAAAAAAAAAAAAAAABAAAAAAAAAA
*GAACA234 BBBBBBBBBBBBBBBBBBBAAAAAAAAAAAAAAAAAAAAAAAABAAAAAAAAAA
*AAATG670 BBBB0BB0BBBBBBBBBBBAAAAAAAAAAAAAAAAAAAAAAA0AA0AAAAA0AA
*TAATG350 BBBB00000BBBBBBBBBBAAAAAAAAAAAAAAAAAAAAAAAAAAAAAAAA0AA
*TAGTA113 BBBBBBBBBBBBBBBBBBBAAAAAAAAAAAAAAAAAAAAAAAAAAAAAAAAAAA
*ATCGC220 BBBBBBBBBBBBBBBBBBBAAAAAAAAAAAAAAAAAAAAAAAAAAAAAAAAAAA
*GAACA118 BBBBBBBBBBBBBBBBBBBAAAAAAAAAAAAAAABAAAAAAABAAAAAAAAAAA
*TTAAC217 BBBBBBBBBBBBBBBBBBBAAAAAAAAAAAAAAABAAAAAAABAAAAAAAAAAA
*AAATG392 BBBBBBBBBBBBBBBBBBBAAAAAAAAAAAAAAABAAAAAAABAAAAAAAAAAA
*cOps1R30 BBBBBBBBBBBBBBBBBBBAAAAAAA0AAAAAAABAAAAAAABAAAAAAAAAAA
*TAACT205 BBBBBBBBBBBBBBBBBBBAAAAAAAAAAAAAAABAAAAAAABAAAAAAAAAAA
*GGACA3A2 BBBBBBBBBBBBBBBBBBBAAAAAAAAAAAAAAABAAAAAAABAAAAAAAAAAA
*PerPCR BBBBBBBBBBBBBBBBBBBAAAAABAAAAAAAAABAAAAAAABAAAAAAAAAAA
*TTACA352 BBBBBBBBBBBBBBBBBBBAAAAABAABAAAAAABAAAAAAABAAAAAAAAAAA
*ACATG281 BBBBBBBBBBBBBBBBBBBAAAAABAABAAAAAABAAAAAAABAAAAAAAAAAA
*TGCGC159 BBBBBBBBBBBBBBB0BBBAAAAABAABAAAAAAB0AAAAAABAAAAA0AAAAA
*AAAGG82 BBBBBBBBBBBBBBBBABBBAAAABAABAAAAAABAAAAAAABAAAAAAAAAAA
*AGCAT140 BBBBBBBBBBBBBBBBABBBAAAABAABAAAAAABAAAAAAABAAAAAAAAAAA
*AGCGC286 BBBBBBBBBBBBBBBBABBBAAAABAABAAAAAABAAAAAAABAAAAAAAAAAA
*GGACA99 BBBBBBBBBBBBBBBBABBBABAABAABAAAAAABAAAAAAABAAAAAAAAAAA
*GAATG153 BBBBB0BBBBBBBBBBABBBABAABAABAAAAAABAABAABABAAAAAAAAAAA
*Bd5S290 BBBBBABBBBBBBBBBABBBABAABAABAAAAAABAABAABABA0AAAAAAAAA
*GTATG380 BBBBBABBBBBBBBABABB0ABAABAABAAAAAABAABAABABAAAAAAAAAAA
*CAGTA330 BBBBBABBBABBBBABABBBABAABAABAAAAAABAABAABABAAAAAAAAAAA
*ATAAG128 BBBBBABBB0BBBBABABBBABAABAABAAAAAA0AABAABABAAAAAAAAAA0
*ATGTA185 BBBBBABBBABBBBABABBBABAABAABAAAAAABAABAABABAAAAAA0AAAA
*T2AS470 BBBBBABBBABBBBABABBBABAABAABAAAAAABAABAABAB00AAAAA0AAA
*T2BS330 BBBBBABBBABBBBABABBBABAABAABAAAAAABAABAABABAAAAAAAAAAA
*CATAC177 BBBBBABBBABBBBABABBBABAABAABAAAAAABAABAABABAAAAAAAAAAA
*CAGTA330 BBBBBABBBABBBBABABBBABAABAABAAAAAABAABAABABAAAAAAAAAAA
*ACAAC94 BBBBBABBBAB0BBABABBBABAABAABAAA0AABAABAABABAAAAAAAAAAA
*ATATG72 BBBBBABBBABBBBABABBBABAABAABBAAAAABAABAABABAAAAAAAAAAA
*ATACA287 BBBBBABBBABBBBABABB0ABAA00ABB0AAAAB0ABAABABAAAAAAAAAAA
*CATAC151 BBBBBABBBABBBBABABBBABAABAABBAAAAABAABAABABAAAAAAAAAAA
*AGTCT8A B0BBBABBBABBBBABABBBABAA0AABBAAAAABA0BAABABAAAAAAAAAAA
*TAACC201 ABBAABBBBBBABAABAAAAABBBBABAAAAB0A0AABAABBABBBBBBBABBA
*TAACA234 ABBAABBBBBBABA00AAAA0BBBBABAA00BBABAABAABBABBBBBBBABBA
*ATAAG641 ABBAABBBBBBABAAB0ABAABBBBABAAAABBABAABAABBABBBBBBBABB0
*TAATG215 ABBAABBBBBBABAABAABAABBBBABAAAABBABAABAABBABBBBBBBA0BA
*GTATG220 ABBAABBBBBBABAABAAB0ABBBBABAAAABBABAABAABBABBBBBBBABBA
*TGAACA30 ABBAABBBBBBABAABAABAABBBBABAAAABBABAABAABBABBBBBBBA0BA
*TAATG296 ABBAABBBBBBABAABAABAABBBBABAAAABBABAABAABBABBBBBBBA0BA
*ACCAT84 ABBAABBBBBBABAABAABAABBBBABAAAABBABAABAABBABBBBBBBABBA
*ATGTA206 ABBAABBBBBBABAABAABAABBBBABAAAABBABAABAABBABBBBBB0ABBA
*AACGA173 ABBAABBBBBBABAABAABAABBBBABAAAABBABAABAABBAB0BBBBBABBA
*TACAT204 ABBAABBBBBBABAABAABAABBBBABAAAABBABAABAABBABBBBBBBABBA
*GCATG132 ABBAABBBBBBABAABAABAABBBBABAAAABBABAABAABBABBBBB000000
*GGAAC127 ABBAABBBBBBABAABAABAABBBBABAAAABBABAABAABBABBBBBBBABBA
*AGACA205 ABBAABBBBBBABAABAABAABBBBABAAAABBABAABAABBABBBBBBBABBA
*GTACA88 ABBAABBBBBBABAABAABAABBBBABAAAABBABAABAABBABBBBBBBABBA
*TGAAC68 ABBAABBBBBBABAABAABAABBBBABAAAABBABAABAABBABBBBBBBA0BA
*AGACA54 ABBAABBBBBBABAABAABAABBBBABAAAABBABAABAABBABBBBBBBABBA
*S12f160 ABBAABBBBBBABAABAABAAB0BBABAAAABBABAABAABBABBBBBBBABBA
*GAACA344 ABBAABBBBBBABAABAABAABBBBABAAAABBABAABAABBABBBBBBBABBA
*MS26 0BBAABBBBBBAB0AB0AB0ABBBBABAAAABBABAABAAB0ABBB0B0BA0BA
*ACATG112 ABBAABBBBBBABAABAABAABBBBABAAAABBABAABAABBABBBBBBBABBA
*GGACT75 ABBAABBBBBBABAABAABAABBBBABAAAABBABAABAABBABBBBBBBABBA
*B4LD330 ABBAABBBBBBABAABAABAABBBBABAAAABBABAABAABBABBBBBBBABBA
*B6LD490 ABBAABBBBBBABAABAABAABBBBABAAAABBABAABAABBABBBBBBBABBA
*Cry2f325 ABBAABBBB0BABAABAABAABBBBABAAAABBABAABAABBABBBBBBBABBA
*GAATG90 ABBAABBBBBBABAABAABAABBBBABAAAABBABAABAABBABBBBBBBABBA
*TGATG130 ABBAABBBBBBABAABAABAABBBBABAAAABBABAABAABAABBBBBBBABBA
*TGACTA72 ABBAABBBBBBABBBBAAAAABBBBABAAABBBABAABAABAABBBBBBBABBA
*TGATG483 ABBAABBBBBBABBBBAAAAABBBBABAAABBBABAABAABAABBBBBBBABBA
*TACAT303 ABBAABBBBBBABBBAAAAAABBBBABAAABBBABAABAABBABBBBBBBABBA
*TATAC165 ABAAABBBBBBABBBAAAAAABBBBABAAABBBABABBAABBABBABBBBABBA
*AACGA130 ABAAABBBBBBABBBAAAAAABBBBABAAABBBABABBAABBABBABBBBABBA
*Cry1S140 ABAAABBBBBBABBBAAAAAABBBBABAAABBBABABB0ABBABB0BBBBABBA
*TATAC166 ABAAABBBBBBABBBAAAAAABBBBABAAABBBABABBAABBABBABBBBABBA
*CAGTA103 ABAAABBBBBBABBBAAAAAABBBBABAAABBBABABBAABBABBABBBBABBA
*ACTCT132 ABAAABBBBBBABBBAAAAAABBBBABAAABBBABABBAABBABBABBABABBA
*AAACT267 ABAAABBBBBBABBBAAAAAABBBBABAAABBBABABBAABBABBABBABABBA
*TAACA236 AAAAABBBBBBABBBAAAAAABBBBABAAABBBABABBAABBABBABBABABBA
*L7f440 AAAAABBBBBBABBBAAAAAABBBBABAABBBBABABBAABBABBABBABABBA
*AGACA68 AAAAABBBBBBABBBAAAAAABBBBABAAB0BBABA0BAABBABBABBABABBA
*GTATG227 AAAAABBBBBBABBBA0AA0ABBBBABAABBBBABABBAABBABBABBABABBA
*GGAGGA36 AAAAABBBBBBABBBAAAAAABBBBABAABBBBABABBAABBABAABBABABBA
*TATAC137 AAAAABBBBBBBBBBAAAAAABBBBBBAABBBBABABBAABBABAABBABABBA
*TCAGA364 AAAAABBBBBBBBBBABAAAABBBBBBAABBBBABABBAABBABAABBABABBA
*TAACT130 AAAAABBBBBBBBBBABAAAABBABBBAABBBBABBBBAABBABAABBABA0BA
*TAACT229 AAAAABBBBBBBBBBABAAAABBABBBAABBBBABBBBAABBABAABBABA0BA
*MS23 AAAAABBBBBBBBBBABAAAAB0ABBBAABBBBABBBBAABBABAABBABABBA
*XAAG103 AA0AABBBBBBBBBBABAABABBABBBAABBBBABBBBAABBABAABBABABBA
*ACACT73 AAAAABBBBBABBBBABAABABBABBBAABBBBABBBBAABBABAABBABABBA
*TTAAC215 AAAAABBBBBABBBBABAABABBABBBAABBBBAABBBAABBABAABBABABAA
*TATCT163 AAAAABBBBBABBBBABAABABBABBBAABBBBAABBBAABBAAAABBABABAA
*TTATG540 AAAAABBBBBABBBBABAABABBABBBAABBBAAABBBAABBAAAABBABABAA
*GTCGC90 AAAAABABBBABBBBABAABABBABBAAABBBAAABBBAABBAAAAB0ABABAA
*CK1aLD AAAAABABBBABBBBABAABABBABBAAABBBAAABBBAABBAAAABBABABAB
*ACTCT216 BAAABBABBBABBABBABBBABBAABBAAAAAAAAABABBBABAAAAABBBBBB
*XACG244 BAAABBABBBABBABBABBBABBAABBAAAAAAAAABABBBABAAAAABBBBBB
*MS32 BAAABBABBBABBABBABBBABBAABBAAAAAAAAABABBBABAAAAABBBBBB
*GAACA3A3 BAAABBABBBABBABBABBBABBAABBAAAAAAAAABABBBABAAAAABBBBBB
*ATGTA3A8 BAAABBABBBABBABBABBBABBAABBAAAAAAAAABABBBABAAAAAB0BBBB
*CAATG264 BAAABBABBBABBABBABBBABBAABBAAAAAAAAABABBBABAAAAABBBBBB
*TACATA03 BAAABBABBBABBABBABBBABBAABBAAAAAAAAABABBBABAAAAABBBBBB
*ACACT95 BAAABBABBBABBABBABBBABBAABBAAAAAAAAABABBBABAAAAABBBBBB
*ACACC90 BAAABBABBBABBABBAB0BAB0AAABAAAAAAAAABABBBABAAAAABBBBBB
*ACATG188 BAAABBABBBABBABBABBBABBAAABAAAAAAAAABABBBABAAAAABBBBBB
*AGACA408 BAAABBABBBAABABBABBBABBAAABAAAAAAAAABABBBABAAAAABB0ABB
*ATAAG313 BAAAABABBBAABABBABBBABBAAABAAAAAAAAABABBBABAAAAABBBABB
*TATAC125 BAAAABABBBAABABBABBBABBAAABAAAAAAAAABABBBABAAAAABBBABB
*GlobL190 BAAAABAB0BAABABB0BBBAABAAABAAAAAAAAA0ABBBABAAAAABBBABB
*MS11 BAAAAAABBBAABABBABBBAABAAABAAAAAAAAABABBBAAAAAAABBBABB
*ATGTA311 BAAAAAABBAAABABBABBBAABAAABAAAAAAAAABABBBAAAAAAAB0BABB
*TATCT148 BBAAAAABBAAABABBABBBAABAAABAAAAAAAAABABBBAAAAAAABBBABB
*MS29 BBAA0AABBAAABABBABBBAABAAABAAAAAAAAABABBBAAAAAAABBBABB
*TGCGC60 BBAAAAABBAAABAB0ABBBAABAAABAAAAAAAB0BABBBAAAAAAABBBABB
*CAGTA71 BBAAAAABBAAABABBABBBAABAAABAAAAAAABABABBBAAAAAAABBBABB
*ATGTA253 BBAAAAABBAAABABBABBBAABAAABAAAAAAABABABBBAAAAAAAB0BABB
*CTTAC286 BBAAAAABBAAABABBABBBAABAAABAAAAA00BABABBBAAAAAAABBBABB
*ATACA168 BBAAAAABBAAABABBABB0AABAAABAAAAAAABABABBBAAAAAAABBBABB
*ATATG192 BBAAAAAABAAABABBABBBAABAAABAAAAAAABABABBBAAAAAA0BBBABB
*TATCT171 BBAAAAAABAAABABBABBBAABAAABAAAAAAABABABBBAAAAAAABBBABB
*TAGTA65 BBAAAAAABAAABABBABBBAABAAABAAAAAAABABABBBAAAAAAABBBABB
*CAACT285 BBAAAA0ABAAABABBABBBAABAAABAAAAAAABABABB0AAAAAAABBBABB
*CTATG228 BBAAAAAABAAABABBABBBAABAAABAAAAAAABABABBBAAAAAAABBBABB
*GCAAC244 BBAAAAAABAAABABBABBBAABAAABAAAAAAABABABBBAAAAAAABBBABB
*AAACT457 BBAAAAAABAAABABBABBBAABAAABAAAAAAABABABBBAAAAAAABBBABB
*ATACT88 BBAAAAAABAAABABBABBBAABAAABAAAAAABBAAABBBAAAAAA0BABABB
*ATACT94 BBAAAAAABAAABABBABBBAABAAABAAAAAABBAAABBBAAAAAA0BABABB
*GCAAC617 BBAAAAAABAAABBBBABBBAABAAABAAAAAABBAAABBBAAAAAAABABABB
*B2-4S480 BBAAA0AABAAABBBBABB0AABAAABAAAAAABBAAABBBAAAABAABABABB
*TATCT345 BBAAAAAABAAABBBBABBBAABAAABAAAAAABBAAABBB0AAABA0BABAB0
*ACTCT181 BBAAAAAABAAA0BBBABBBAABAAABAAAAAABBAAABBBAAAABAABAAABB
*GGAGG106 BBAAAAAABAAABBBB0BBBAABAAABAAAAAABBA0AABBAAAABAABAAABB
*ACATG234 BBAAAAAABAAABBBBABBBAABAAABAAAAAABBAAAABBAAAABAABAAABB
*ATAAG483 BBAAAAAABAAABBBBABBBAA0AAABAAAAAABBAAAABBAAAABAABAAAB0
*B3S485 BBAAA0AABAAABBBBABBBAA00AABAAAAAABBAAAABBAAAABAABAAAAB
*TTATG122 BBAAAA0ABAAABBBBABBBAABAAABAAAAAABBAAAABBAAAABAABAAAAB
*ATACG146 BBAAAAAAB0AABBBBABBBAA0AAABAAAAAABBAAAABBAAAABA0AAAAA0
*XACG118 BBAAAAAAAAAABBBBABBBAABAAABAAAAAAABAAAABBAAAABAAAAAAAB
*TATAC284 BBBAAAAAAAAABBBBABB0AABAAABAAAAAAABAAAABBAAAABAAAAAAAB
